# Supplementary material for: Shallow Hydrothermal Vent Bacteria and Their Secondary Metabolites with a Particular Focus on Bacillus
Source: Mar Drugs. 2021 Nov 29;19(12):681. doi: 10.3390/md19120681 (PMC8704404; doi:10.3390/md19120681)
Supplement: Supplementary file 1 [file marinedrugs-19-00681-s001.zip]

Archive with 1 entries (1 files):
- marinedrugs-1418930-supplementary.pdf
